# Supplementary material for: Implementation of Evidence-Based Practice Among Respiratory Therapists in Saudi Arabia: A Cross-Sectional Study
Source: Healthcare (Basel). 2026 Jan 27;14(3):324. doi: 10.3390/healthcare14030324 (PMC12897039; doi:10.3390/healthcare14030324)
Supplement: Supplementary file 1 [file healthcare-14-00324-s001.zip]

Archive with 1 entries (1 files):
- healthcare-4077864-supplementary.pdf
